# Supplementary material for: Expert opinion as priors for random effects in Bayesian prediction models: Subclinical ketosis in dairy cows as an example
Source: PLoS One. 2021 Jan 14;16(1):e0244752. doi: 10.1371/journal.pone.0244752 (PMC7808599; doi:10.1371/journal.pone.0244752)
Supplement: S1 Appendix — (XLSX) [file pone.0244752.s001.xlsx]

## Sheet: model_data
Cow ID	Farm ID	ket_1.2	Parity	Season	Par_cat
51	5	0	1	Winter	1
52	5	0	4	Winter	4
53	5	0	2	Winter	2
54	5	0	3	Winter	3
55	5	0	1	Winter	1
56	5	0	1	Winter	1
57	5	0	4	Winter	4
58	5	0	1	Winter	1
59	5	0	1	Winter	1
60	5	0	1	Winter	1
61	5	0	1	Winter	1
62	6	1	4	Winter	4
63	6	0	3	Winter	3
64	6	1	5	Winter	4
65	6	0	2	Winter	2
66	6	0	2	Winter	2
67	6	0	4	Winter	4
68	6	0	3	Winter	3
69	6	0	4	Winter	4
70	6	0	2	Winter	2
72	6	1	1	Winter	1
73	6	0	2	Winter	2
74	7	1	7	Winter	4
75	7	1	4	Winter	4
76	7	0	2	Winter	2
77	7	0	5	Winter	4
78	7	1	4	Winter	4
79	7	1	2	Winter	2
80	7	1	1	Winter	1
81	7	0	1	Winter	1
82	7	1	3	Winter	3
83	7	1	5	Winter	4
84	7	0	1	Winter	1
85	7	0	1	Winter	1
86	7	0	1	Winter	1
87	8	0	6	Winter	4
89	8	0	1	Winter	1
90	8	0	1	Winter	1
91	8	0	2	Winter	2
92	8	0	2	Winter	2
93	8	0	3	Winter	3
94	8	0	3	Winter	3
95	8	0	3	Winter	3
96	8	0	2	Winter	2
97	8	1	3	Winter	3
98	8	0	3	Winter	3
99	8	0	2	Winter	2
100	9	0	2	Winter	2
101	9	0	2	Winter	2
102	9	0	4	Winter	4
103	9	0	5	Winter	4
104	9	0	1	Winter	1
105	9	0	1	Winter	1
106	9	0	1	Winter	1
107	9	0	3	Winter	3
108	9	1	3	Winter	3
109	9	0	1	Winter	1
110	9	1	7	Winter	4
111	9	0	1	Winter	1
112	9	0	4	Winter	4
113	9	0	2	Winter	2
114	9	0	2	Winter	2
115	9	0	2	Winter	2
116	9	0	2	Winter	2
117	9	0	4	Winter	4
118	9	0	2	Winter	2
119	9	1	6	Winter	4
120	9	1	4	Winter	4
121	9	0	3	Winter	3
122	9	0	1	Winter	1
123	9	0	1	Winter	1
124	9	0	1	Winter	1
125	9	1	1	Winter	1
126	10	0	4	Winter	4
127	10	0	1	Winter	1
128	10	0	2	Winter	2
129	10	0	2	Winter	2
130	10	0	4	Winter	4
131	10	1	3	Winter	3
132	10	0	4	Winter	4
133	10	0	4	Winter	4
134	10	0	2	Winter	2
135	10	0	2	Winter	2
136	10	1	5	Winter	4
138	11	0	1	Winter	1
139	11	0	2	Winter	2
140	11	0	4	Winter	4
141	11	0	2	Winter	2
142	11	0	1	Winter	1
143	11	0	2	Winter	2
144	11	0	4	Winter	4
145	11	1	6	Winter	4
146	11	0	3	Winter	3
147	11	0	4	Winter	4
148	11	0	5	Winter	4
149	11	0	3	Winter	3
150	11	0	3	Winter	3
151	11	0	1	Winter	1
152	11	0	1	Winter	1
153	11	0	5	Winter	4
156	12	0	1	Winter	1
157	12	1	4	Winter	4
158	12	0	1	Winter	1
159	12	0	2	Winter	2
160	12	0	1	Winter	1
161	12	0	3	Winter	3
162	12	0	3	Winter	3
163	12	0	3	Winter	3
164	12	0	1	Winter	1
165	12	0	2	Winter	2
166	12	0	3	Winter	3
167	12	0	2	Winter	2
168	12	0	3	Winter	3
169	12	0	3	Winter	3
170	12	0	3	Winter	3
171	12	0	3	Winter	3
172	12	0	7	Winter	4
173	12	1	4	Winter	4
174	12	0	1	Winter	1
175	12	0	3	Winter	3
176	12	0	1	Winter	1
177	12	0	1	Winter	1
178	12	0	3	Winter	3
179	12	0	2	Winter	2
180	12	0	2	Winter	2
181	13	0	5	Winter	4
182	13	0	5	Winter	4
183	13	0	2	Winter	2
184	13	0	2	Winter	2
185	13	0	6	Winter	4
186	13	0	1	Winter	1
187	13	1	1	Winter	1
188	14	0	3	Winter	3
189	14	0	1	Winter	1
190	14	0	4	Winter	4
191	14	0	2	Winter	2
192	14	0	4	Winter	4
193	14	0	2	Winter	2
194	14	0	2	Winter	2
195	14	0	2	Winter	2
196	14	0	2	Winter	2
197	14	0	3	Winter	3
198	14	0	1	Winter	1
199	14	0	1	Winter	1
200	14	0	2	Winter	2
201	15	0	2	Winter	2
202	15	0	1	Winter	1
203	15	0	2	Winter	2
204	15	0	3	Winter	3
205	15	0	2	Winter	2
206	15	0	1	Winter	1
207	15	0	6	Winter	4
208	15	0	4	Winter	4
209	15	0	2	Winter	2
210	15	0	1	Winter	1
211	16	0	3	Winter	3
212	16	0	5	Winter	4
213	16	0	4	Winter	4
214	16	0	6	Winter	4
216	16	0	4	Winter	4
217	16	0	2	Winter	2
218	16	0	1	Winter	1
219	16	0	3	Winter	3
220	16	0	5	Winter	4
221	16	0	2	Winter	2
222	16	0	3	Winter	3
223	17	0	2	Winter	2
224	17	0	1	Winter	1
225	17	0	1	Winter	1
226	17	0	4	Winter	4
227	17	0	2	Winter	2
228	17	0	3	Winter	3
229	17	0	5	Winter	4
230	17	0	1	Winter	1
231	18	0	1	Winter	1
232	18	0	1	Winter	1
233	18	0	1	Winter	1
234	18	0	3	Winter	3
235	18	0	1	Winter	1
236	18	0	1	Winter	1
237	18	0	2	Winter	2
238	18	0	1	Winter	1
239	18	0	3	Winter	3
240	18	0	2	Winter	2
241	18	0	1	Winter	1
242	18	0	2	Winter	2
243	18	0	1	Winter	1
244	18	0	4	Winter	4
245	18	0	1	Winter	1
246	19	0	2	Winter	2
247	19	0	3	Winter	3
248	19	0	2	Winter	2
249	19	0	4	Winter	4
250	19	0	3	Winter	3
251	19	0	3	Winter	3
252	19	0	5	Winter	4
253	19	0	2	Winter	2
254	19	0	1	Winter	1
255	19	0	3	Winter	3
256	19	0	2	Winter	2
257	19	0	2	Winter	2
258	19	0	2	Winter	2
259	19	0	1	Winter	1
260	19	0	1	Winter	1
261	20	0	1	Winter	1
262	20	0	2	Winter	2
263	20	0	3	Winter	3
264	20	0	3	Winter	3
265	20	0	5	Winter	4
266	20	0	2	Winter	2
267	20	0	4	Winter	4
268	20	0	2	Winter	2
270	20	0	2	Winter	2
271	20	0	5	Winter	4
272	21	1	4	Winter	4
273	21	0	2	Winter	2
274	21	0	1	Winter	1
275	21	0	1	Winter	1
276	21	0	3	Winter	3
277	21	0	1	Winter	1
278	21	0	2	Winter	2
279	21	0	1	Winter	1
280	21	0	1	Winter	1
281	21	0	2	Winter	2
282	21	0	6	Winter	4
283	21	0	2	Winter	2
284	21	0	2	Winter	2
285	21	0	3	Winter	3
286	21	0	7	Winter	4
287	21	0	3	Winter	3
288	21	0	2	Winter	2
289	21	0	3	Winter	3
290	21	0	2	Winter	2
291	21	0	2	Winter	2
292	21	0	1	Winter	1
293	21	0	1	Winter	1
294	21	0	1	Winter	1
295	21	0	1	Winter	1
296	21	0	1	Winter	1
297	22	0	1	Winter	1
298	22	0	1	Winter	1
299	22	0	3	Winter	3
300	22	0	2	Winter	2
301	22	0	4	Winter	4
302	22	0	3	Winter	3
303	22	0	3	Winter	3
304	22	0	3	Winter	3
305	22	0	2	Winter	2
306	22	0	2	Winter	2
307	22	0	2	Winter	2
308	22	0	2	Winter	2
309	22	0	2	Winter	2
310	22	0	1	Winter	1
311	22	0	2	Winter	2
312	22	0	1	Winter	1
313	22	0	1	Winter	1
314	22	0	2	Winter	2
315	22	0	1	Winter	1
316	22	0	1	Winter	1
317	23	0	5	Winter	4
318	23	0	3	Winter	3
319	23	0	2	Winter	2
320	23	0	1	Winter	1
321	23	0	3	Winter	3
322	23	0	3	Winter	3
323	23	0	5	Winter	4
324	23	0	1	Winter	1
325	23	0	2	Winter	2
326	23	0	6	Winter	4
327	23	0	1	Winter	1
328	23	0	2	Winter	2
329	23	1	3	Winter	3
330	23	1	4	Winter	4
331	23	0	3	Winter	3
332	23	0	4	Winter	4
333	23	0	4	Winter	4
334	23	0	1	Winter	1
335	23	0	1	Winter	1
336	23	0	1	Winter	1
337	23	0	1	Winter	1
338	23	0	1	Winter	1
339	24	0	3	Winter	3
340	24	0	4	Winter	4
341	24	0	1	Winter	1
342	24	0	1	Winter	1
343	24	0	2	Winter	2
344	24	0	2	Winter	2
345	24	0	4	Winter	4
346	24	0	2	Winter	2
347	24	0	3	Winter	3
348	24	1	4	Winter	4
349	24	0	3	Winter	3
350	24	0	3	Winter	3
351	24	0	4	Winter	4
352	24	0	2	Winter	2
353	25	1	5	Winter	4
354	25	0	3	Winter	3
355	25	0	2	Winter	2
356	25	0	1	Winter	1
357	25	0	2	Winter	2
358	25	0	3	Winter	3
359	25	0	2	Winter	2
360	25	0	2	Winter	2
361	25	0	2	Winter	2
362	25	0	1	Winter	1
363	25	0	1	Winter	1
364	25	0	1	Winter	1
365	26	0	1	Winter	1
366	26	0	1	Winter	1
367	26	0	1	Winter	1
368	26	0	2	Winter	2
369	26	0	3	Winter	3
370	26	0	1	Winter	1
371	26	0	3	Winter	3
372	26	0	2	Winter	2
373	26	0	3	Winter	3
375	26	0	2	Winter	2
377	27	0	2	Winter	2
378	27	0	2	Winter	2
379	27	0	5	Winter	4
380	27	0	5	Winter	4
381	27	0	4	Winter	4
382	27	0	3	Winter	3
383	27	0	4	Winter	4
384	28	0	1	Winter	1
385	28	0	3	Winter	3
386	28	0	2	Winter	2
387	28	0	2	Winter	2
388	28	0	2	Winter	2
389	28	0	3	Winter	3
390	28	0	6	Winter	4
391	28	0	1	Winter	1
392	28	0	4	Winter	4
393	28	0	4	Winter	4
394	28	0	1	Winter	1
395	28	0	6	Winter	4
396	28	0	2	Winter	2
397	28	0	1	Winter	1
398	28	0	6	Winter	4
399	28	0	3	Winter	3
400	28	0	2	Winter	2
401	28	0	3	Winter	3
402	28	0	2	Winter	2
403	28	0	3	Winter	3
404	28	0	3	Winter	3
405	28	0	3	Winter	3
406	28	0	2	Winter	2
407	28	0	2	Winter	2
408	28	0	2	Winter	2
409	28	0	2	Winter	2
410	28	0	2	Winter	2
411	28	1	4	Winter	4
412	28	0	1	Winter	1
413	28	0	1	Winter	1
414	28	0	1	Winter	1
415	29	0	1	Winter	1
416	29	0	5	Winter	4
417	29	0	6	Winter	4
418	29	0	5	Winter	4
419	29	0	2	Winter	2
420	29	0	1	Winter	1
421	29	0	1	Winter	1
422	29	0	3	Winter	3
423	29	0	1	Winter	1
424	29	0	3	Winter	3
425	29	0	1	Winter	1
426	29	0	1	Winter	1
427	29	0	2	Winter	2
428	29	0	2	Winter	2
429	29	0	2	Winter	2
430	30	0	2	Winter	2
431	30	0	3	Winter	3
432	30	0	2	Winter	2
433	30	0	1	Winter	1
434	30	0	2	Winter	2
435	30	0	2	Winter	2
436	30	0	3	Winter	3
437	30	0	5	Winter	4
438	30	1	1	Winter	1
439	30	0	1	Winter	1
440	30	0	4	Winter	4
441	30	0	2	Winter	2
442	30	1	4	Winter	4
443	30	0	1	Winter	1
444	31	0	5	Winter	4
445	31	0	4	Winter	4
446	31	0	1	Winter	1
447	31	0	1	Winter	1
448	31	0	7	Winter	4
449	31	0	6	Winter	4
450	31	0	2	Winter	2
451	31	0	2	Winter	2
452	31	0	3	Winter	3
453	31	0	7	Winter	4
454	31	0	8	Winter	4
455	31	0	1	Winter	1
456	31	0	5	Winter	4
457	31	0	2	Winter	2
458	31	0	1	Winter	1
459	31	0	4	Winter	4
460	31	0	1	Winter	1
461	31	0	9	Winter	4
462	31	0	9	Winter	4
463	31	0	4	Winter	4
464	31	0	7	Winter	4
465	31	0	1	Winter	1
466	31	0	6	Winter	4
467	31	0	9	Winter	4
468	31	0	2	Winter	2
469	31	0	5	Winter	4
470	31	0	2	Winter	2
471	31	0	5	Winter	4
472	31	0	5	Winter	4
473	31	0	2	Winter	2
474	31	0	3	Winter	3
475	31	0	2	Winter	2
476	31	0	1	Winter	1
477	31	0	7	Winter	4
478	31	0	1	Winter	1
491	33	0	2	Winter	2
492	33	0	2	Winter	2
493	33	0	2	Winter	2
494	33	0	1	Winter	1
495	33	0	4	Winter	4
496	33	0	2	Winter	2
497	33	0	6	Winter	4
498	33	0	4	Winter	4
499	33	0	2	Winter	2
500	33	0	4	Winter	4
501	33	0	10	Winter	4
502	33	0	2	Winter	2
503	33	0	2	Winter	2
504	33	0	3	Winter	3
505	33	0	2	Winter	2
506	33	0	2	Winter	2
507	33	0	2	Winter	2
508	33	0	1	Winter	1
509	33	0	1	Winter	1
510	33	0	1	Winter	1
511	33	0	1	Winter	1
512	34	0	9	Winter	4
513	34	0	2	Winter	2
514	34	0	2	Winter	2
515	34	0	6	Winter	4
516	34	0	1	Winter	1
517	34	0	2	Winter	2
518	34	0	2	Winter	2
519	34	0	2	Winter	2
520	34	0	2	Winter	2
521	34	0	2	Winter	2
522	34	0	4	Winter	4
523	34	1	5	Winter	4
524	34	0	1	Winter	1
525	34	0	2	Winter	2
526	34	0	7	Winter	4
527	34	1	6	Winter	4
528	34	0	8	Winter	4
529	34	1	3	Winter	3
530	34	0	7	Winter	4
531	34	1	7	Winter	4
532	34	1	10	Winter	4
533	34	1	7	Winter	4
534	34	0	3	Winter	3
535	34	0	2	Winter	2
536	34	0	3	Winter	3
537	34	0	5	Winter	4
538	34	1	3	Winter	3
539	34	0	9	Winter	4
540	34	1	2	Winter	2
541	34	0	1	Winter	1
542	34	0	1	Winter	1
543	34	0	1	Winter	1
544	34	0	1	Winter	1
545	34	0	1	Winter	1
546	35	0	6	Spring	4
547	35	0	4	Spring	4
548	35	0	6	Spring	4
549	35	1	2	Spring	2
550	35	0	2	Spring	2
551	35	0	3	Spring	3
552	35	1	3	Spring	3
553	35	1	7	Spring	4
554	35	0	2	Spring	2
555	35	1	2	Spring	2
556	36	0	1	Spring	1
557	36	0	2	Spring	2
558	36	0	4	Spring	4
559	36	0	7	Spring	4
560	36	0	2	Spring	2
561	36	0	1	Spring	1
562	36	1	2	Spring	2
564	36	1	6	Spring	4
565	36	1	6	Spring	4
566	36	0	1	Spring	1
567	36	0	1	Spring	1
568	37	0	2	Spring	2
569	37	0	1	Spring	1
570	37	0	3	Spring	3
571	37	0	2	Spring	2
572	37	0	2	Spring	2
573	37	0	2	Spring	2
574	37	0	4	Spring	4
575	37	0	3	Spring	3
576	37	1	3	Spring	3
577	37	1	5	Spring	4
578	37	0	1	Spring	1
579	37	0	1	Spring	1
580	38	0	2	Spring	2
581	38	0	1	Spring	1
582	38	0	1	Spring	1
583	38	0	4	Spring	4
584	38	0	1	Spring	1
585	38	0	3	Spring	3
586	38	0	2	Spring	2
587	38	1	4	Spring	4
588	38	1	4	Spring	4
589	38	1	3	Spring	3
590	38	0	1	Spring	1
591	39	0	2	Spring	2
592	39	0	1	Spring	1
593	39	1	1	Spring	1
594	39	0	5	Spring	4
595	39	0	6	Spring	4
596	39	0	1	Spring	1
597	39	0	2	Spring	2
598	39	0	3	Spring	3
599	39	0	1	Spring	1
600	39	0	2	Spring	2
601	39	0	7	Spring	4
602	39	0	1	Spring	1
603	40	0	2	Spring	2
604	40	0	1	Spring	1
605	40	0	4	Spring	4
606	40	0	2	Spring	2
607	40	0	1	Spring	1
608	40	0	1	Spring	1
609	40	0	6	Spring	4
610	40	0	1	Spring	1
611	40	0	2	Spring	2
612	40	0	3	Spring	3
613	40	0	1	Spring	1
614	40	0	2	Spring	2
615	40	0	2	Spring	2
616	40	0	4	Spring	4
617	40	0	2	Spring	2
618	40	0	1	Spring	1
619	40	0	2	Spring	2
620	40	0	3	Spring	3
621	40	0	1	Spring	1
622	41	0	1	Spring	1
623	41	0	4	Spring	4
624	41	0	3	Spring	3
625	41	0	3	Spring	3
626	41	0	2	Spring	2
627	41	0	3	Spring	3
628	41	0	2	Spring	2
629	41	0	3	Spring	3
630	41	0	1	Spring	1
631	41	0	5	Spring	4
632	41	0	2	Spring	2
633	41	0	4	Spring	4
634	41	0	5	Spring	4
635	41	0	8	Spring	4
636	41	0	2	Spring	2
637	41	0	4	Spring	4
638	41	0	6	Spring	4
639	41	0	2	Spring	2
640	41	0	2	Spring	2
641	41	0	3	Spring	3
642	41	0	5	Spring	4
643	42	0	2	Spring	2
644	42	0	1	Spring	1
645	42	1	3	Spring	3
646	42	0	2	Spring	2
647	42	0	1	Spring	1
648	42	0	8	Spring	4
649	42	0	1	Spring	1
650	42	1	4	Spring	4
651	42	1	2	Spring	2
652	42	0	2	Spring	2
653	42	1	3	Spring	3
654	42	0	2	Spring	2
655	42	0	1	Spring	1
656	43	0	1	Spring	1
657	43	0	4	Spring	4
658	43	0	7	Spring	4
659	43	0	6	Spring	4
660	43	0	2	Spring	2
661	43	0	2	Spring	2
662	43	0	2	Spring	2
663	43	0	4	Spring	4
664	43	0	1	Spring	1
665	43	0	1	Spring	1
666	43	0	2	Spring	2
667	43	0	4	Spring	4
668	43	0	2	Spring	2
669	43	0	3	Spring	3
670	43	0	3	Spring	3
671	43	0	2	Spring	2
672	43	0	3	Spring	3
673	43	0	4	Spring	4
674	43	0	3	Spring	3
675	43	0	1	Spring	1
676	43	0	1	Spring	1
677	44	0	1	Spring	1
678	44	0	1	Spring	1
679	44	0	2	Spring	2
680	44	0	2	Spring	2
681	44	0	4	Spring	4
682	44	1	3	Spring	3
683	45	0	2	Spring	2
684	45	1	2	Spring	2
685	45	0	1	Spring	1
686	45	0	4	Spring	4
687	45	0	4	Spring	4
688	45	0	5	Spring	4
689	45	0	2	Spring	2
690	45	0	2	Spring	2
691	45	0	3	Spring	3
692	45	0	2	Spring	2
693	45	0	2	Spring	2
694	45	0	3	Spring	3
695	45	0	3	Spring	3
696	45	0	3	Spring	3
697	45	1	2	Spring	2
698	45	0	2	Spring	2
699	45	0	3	Spring	3
700	45	0	3	Spring	3
701	45	0	5	Spring	4
702	45	0	2	Spring	2
703	45	0	2	Spring	2
704	46	0	1	Spring	1
705	46	0	9	Spring	4
706	46	0	2	Spring	2
707	46	0	1	Spring	1
708	46	0	1	Spring	1
709	46	0	1	Spring	1
710	46	1	3	Spring	3
711	46	1	2	Spring	2
712	46	0	1	Spring	1
713	46	1	4	Spring	4
714	46	1	8	Spring	4
715	47	0	6	Spring	4
716	47	0	2	Spring	2
717	47	0	1	Spring	1
718	47	0	1	Spring	1
719	47	0	1	Spring	1
720	47	0	1	Spring	1
721	47	0	1	Spring	1
722	47	0	1	Spring	1
723	47	0	1	Spring	1
724	47	0	5	Spring	4
725	47	1	4	Spring	4
726	47	0	2	Spring	2
727	47	0	10	Spring	4
728	48	0	3	Spring	3
729	48	0	2	Spring	2
730	48	0	1	Spring	1
731	48	0	1	Spring	1
732	48	0	3	Spring	3
733	48	0	1	Spring	1
734	48	0	1	Spring	1
735	48	0	1	Spring	1
736	48	0	1	Spring	1
737	48	0	4	Spring	4
738	48	0	3	Spring	3
739	48	0	2	Spring	2
740	48	0	3	Spring	3
741	48	0	2	Spring	2
742	49	0	2	Spring	2
743	49	0	2	Spring	2
744	49	0	1	Spring	1
745	49	1	6	Spring	4
746	49	0	3	Spring	3
747	49	1	2	Spring	2
748	49	1	3	Spring	3
749	50	0	2	Spring	2
750	50	0	2	Spring	2
751	50	0	1	Spring	1
752	50	0	1	Spring	1
753	50	1	2	Spring	2
754	51	0	2	Spring	2
755	51	0	4	Spring	4
756	51	0	1	Spring	1
757	51	1	6	Spring	4
758	51	0	3	Spring	3
759	51	0	2	Spring	2
760	51	0	2	Spring	2
761	51	0	2	Spring	2
762	51	0	4	Spring	4
763	51	0	3	Spring	3
764	51	0	2	Spring	2
765	51	1	5	Spring	4
766	51	0	2	Spring	2
767	51	0	2	Spring	2
768	51	0	6	Spring	4
769	51	0	3	Spring	3
770	52	0	1	Spring	1
771	52	0	2	Spring	2
772	52	0	3	Spring	3
773	52	1	2	Spring	2
774	52	0	3	Spring	3
775	52	0	1	Spring	1
776	52	0	1	Spring	1
777	52	0	1	Spring	1
778	53	0	1	Spring	1
779	53	0	1	Spring	1
780	53	0	3	Spring	3
781	53	0	3	Spring	3
782	53	0	3	Spring	3
783	53	0	2	Spring	2
784	53	0	2	Spring	2
785	53	0	2	Spring	2
786	53	0	2	Spring	2
787	53	0	9	Spring	4
788	53	0	1	Spring	1
789	53	0	1	Spring	1
790	53	0	1	Spring	1
791	53	0	1	Spring	1
792	53	0	1	Spring	1
793	53	0	3	Spring	3
794	53	0	2	Spring	2
795	54	0	2	Spring	2
796	54	1	3	Spring	3
797	54	0	2	Spring	2
798	55	0	2	Spring	2
799	55	0	2	Spring	2
800	55	0	2	Spring	2
801	55	0	2	Spring	2
802	55	0	3	Spring	3
803	55	0	2	Spring	2
804	55	0	1	Spring	1
805	55	0	3	Spring	3
806	55	0	4	Spring	4
807	55	0	4	Spring	4
808	55	0	4	Spring	4
809	55	0	2	Spring	2
810	55	0	2	Spring	2
811	55	0	2	Spring	2
812	55	0	2	Spring	2
813	55	0	1	Spring	1
814	55	0	1	Spring	1
815	55	0	1	Spring	1
816	55	0	1	Spring	1
817	55	0	1	Spring	1
818	55	0	1	Spring	1
819	55	1	1	Spring	1
820	55	0	4	Spring	4
821	56	0	3	Spring	3
822	56	0	4	Spring	4
823	56	0	2	Spring	2
824	56	1	4	Spring	4
825	56	0	2	Spring	2
826	56	0	1	Spring	1
827	57	0	1	Spring	1
828	57	0	3	Spring	3
829	57	1	8	Spring	4
830	57	0	3	Spring	3
831	57	0	2	Spring	2
832	57	0	6	Spring	4
833	57	0	2	Spring	2
834	57	0	1	Spring	1
835	58	0	1	Spring	1
836	58	1	3	Spring	3
837	58	0	3	Spring	3
838	58	0	3	Spring	3
839	58	1	4	Spring	4
840	58	1	6	Spring	4
841	58	0	2	Spring	2
842	58	0	1	Spring	1
843	58	0	1	Spring	1
844	58	0	1	Spring	1
845	58	0	1	Spring	1
846	58	0	4	Spring	4
847	59	0	2	Spring	2
848	59	0	5	Spring	4
849	59	0	3	Spring	3
850	59	0	4	Spring	4
851	59	1	7	Spring	4
852	59	0	3	Spring	3
853	59	1	3	Spring	3
854	59	0	1	Spring	1
855	60	0	1	Spring	1
856	60	0	4	Spring	4
857	60	1	5	Spring	4
858	60	0	4	Spring	4
859	60	0	4	Spring	4
860	60	0	2	Spring	2
861	60	1	7	Spring	4
862	60	0	2	Spring	2
863	60	1	2	Spring	2
864	60	1	3	Spring	3
865	60	0	1	Spring	1
866	61	0	1	Spring	1
867	61	0	2	Spring	2
868	61	0	6	Spring	4
869	61	0	3	Spring	3
870	61	0	3	Spring	3
871	61	0	3	Spring	3
872	61	0	2	Spring	2
873	61	0	4	Spring	4
874	62	0	2	Spring	2
875	62	0	2	Spring	2
876	62	1	5	Spring	4
877	62	1	11	Spring	4
878	62	0	2	Spring	2
879	63	0	2	Spring	2
880	63	1	4	Spring	4
881	63	0	4	Spring	4
882	63	0	4	Spring	4
883	63	0	3	Spring	3
884	63	0	2	Spring	2
885	63	0	3	Spring	3
887	63	0	2	Spring	2
888	63	0	2	Spring	2
889	63	0	3	Spring	3
890	63	1	6	Spring	4
891	63	1	3	Spring	3
892	63	0	3	Spring	3
893	63	0	2	Spring	2
894	63	1	3	Spring	3
895	63	0	2	Spring	2
896	63	1	2	Spring	2
897	63	0	1	Spring	1
898	63	0	1	Spring	1
899	63	0	1	Spring	1
900	63	0	1	Spring	1
901	64	0	1	Summer	1
902	64	0	2	Summer	2
903	64	0	3	Summer	3
904	64	0	3	Summer	3
905	64	0	5	Summer	4
906	64	0	2	Summer	2
907	64	0	4	Summer	4
908	64	0	1	Summer	1
909	64	0	3	Summer	3
910	65	0	3	Summer	3
911	65	0	3	Summer	3
912	65	1	2	Summer	2
913	65	0	5	Summer	4
914	65	0	2	Summer	2
915	65	1	3	Summer	3
916	65	0	1	Summer	1
917	65	1	1	Summer	1
918	65	0	3	Summer	3
919	65	0	1	Summer	1
920	65	0	7	Summer	4
921	66	0	1	Summer	1
922	66	0	3	Summer	3
923	66	0	3	Summer	3
924	66	0	2	Summer	2
925	66	0	2	Summer	2
926	66	0	3	Summer	3
927	66	0	4	Summer	4
928	66	1	3	Summer	3
929	66	0	6	Summer	4
930	66	0	3	Summer	3
931	66	0	3	Summer	3
932	67	0	2	Summer	2
933	67	0	3	Summer	3
934	67	0	2	Summer	2
935	67	0	2	Summer	2
936	67	0	3	Summer	3
937	67	0	3	Summer	3
938	67	1	5	Summer	4
939	67	0	2	Summer	2
940	67	0	3	Summer	3
941	67	0	2	Summer	2
942	67	0	1	Summer	1
943	67	0	1	Summer	1
944	68	0	2	Summer	2
945	68	0	2	Summer	2
946	68	0	2	Summer	2
947	68	0	3	Summer	3
948	68	0	2	Summer	2
949	68	0	1	Summer	1
950	68	0	4	Summer	4
951	68	0	2	Summer	2
952	68	0	1	Summer	1
953	68	0	4	Summer	4
954	68	0	4	Summer	4
955	68	0	2	Summer	2
956	68	0	6	Summer	4
957	68	0	3	Summer	3
958	68	1	2	Summer	2
959	68	0	3	Summer	3
960	68	0	1	Summer	1
961	68	1	1	Summer	1
962	68	1	1	Summer	1
963	68	0	2	Summer	2
964	68	0	1	Summer	1
965	69	0	4	Summer	4
966	69	0	5	Summer	4
967	69	0	5	Summer	4
968	69	0	5	Summer	4
969	69	0	6	Summer	4
970	69	0	4	Summer	4
971	69	0	4	Summer	4
972	69	0	6	Summer	4
973	69	0	2	Summer	2
974	69	0	3	Summer	3
975	69	0	2	Summer	2
976	69	0	3	Summer	3
977	69	0	2	Summer	2
978	69	0	4	Summer	4
979	70	1	4	Summer	4
980	70	0	1	Summer	1
981	70	0	1	Summer	1
982	70	0	5	Summer	4
983	70	0	1	Summer	1
984	70	0	2	Summer	2
985	70	0	3	Summer	3
986	70	0	3	Summer	3
987	70	0	4	Summer	4
988	70	0	5	Summer	4
989	70	0	5	Summer	4
990	70	0	1	Summer	1
991	70	0	3	Summer	3
992	71	0	2	Summer	2
993	71	0	2	Summer	2
994	71	1	3	Summer	3
995	71	0	2	Summer	2
997	71	1	5	Summer	4
998	71	0	4	Summer	4
999	71	0	2	Summer	2
1000	71	0	6	Summer	4
1001	72	0	2	Summer	2
1002	72	1	3	Summer	3
1003	72	1	6	Summer	4
1004	72	0	2	Summer	2
1005	72	0	1	Summer	1
1006	72	0	1	Summer	1
1007	72	0	2	Summer	2
1008	73	0	4	Summer	4
1009	73	0	6	Summer	4
1010	73	0	3	Summer	3
1011	73	0	5	Summer	4
1012	73	0	2	Summer	2
1013	73	0	4	Summer	4
1014	73	0	2	Summer	2
1015	74	0	1	Summer	1
1016	74	0	7	Summer	4
1017	74	0	1	Summer	1
1018	74	0	2	Summer	2
1019	74	0	3	Summer	3
1020	74	0	2	Summer	2
1021	74	0	2	Summer	2
1022	74	0	2	Summer	2
1023	74	0	3	Summer	3
1024	74	0	1	Summer	1
1025	74	0	5	Summer	4
1026	74	0	3	Summer	3
1027	74	1	5	Summer	4
1028	74	1	3	Summer	3
1029	74	1	4	Summer	4
1030	74	0	2	Summer	2
1031	75	0	2	Summer	2
1032	75	0	3	Summer	3
1033	75	0	4	Summer	4
1034	75	0	5	Summer	4
1035	75	0	4	Summer	4
1036	75	1	6	Summer	4
1037	75	0	2	Summer	2
1039	75	0	6	Summer	4
1041	76	1	3	Summer	3
1042	76	0	3	Summer	3
1043	76	1	3	Summer	3
1044	76	0	5	Summer	4
1045	76	0	1	Summer	1
1046	76	0	1	Summer	1
1047	76	0	1	Summer	1
1048	76	0	1	Summer	1
1049	76	0	1	Summer	1
1050	77	0	7	Summer	4
1051	77	0	4	Summer	4
1052	77	0	6	Summer	4
1053	77	0	6	Summer	4
1054	77	0	2	Summer	2
1055	77	1	5	Summer	4
1056	77	0	2	Summer	2
1057	77	1	1	Summer	1
1058	77	0	1	Summer	1
1059	77	0	2	Summer	2
1060	77	0	2	Summer	2
1061	77	0	4	Summer	4
1062	77	0	2	Summer	2
1063	77	0	2	Summer	2
1064	77	1	5	Summer	4
1065	77	0	3	Summer	3
1066	77	0	5	Summer	4
1067	77	0	3	Summer	3
1068	78	1	1	Summer	1
1069	78	1	6	Summer	4
1070	78	0	1	Summer	1
1071	78	1	4	Summer	4
1072	78	1	2	Summer	2
1073	79	0	4	Summer	4
1074	79	0	1	Summer	1
1075	79	0	2	Summer	2
1076	79	0	1	Summer	1
1077	79	0	5	Summer	4
1078	79	1	3	Summer	3
1079	79	1	5	Summer	4
1080	79	1	3	Summer	3
1081	79	1	4	Summer	4
1082	79	0	2	Summer	2
1083	79	0	1	Summer	1
1084	80	0	4	Summer	4
1085	80	0	3	Summer	3
1086	80	0	4	Summer	4
1087	80	0	1	Summer	1
1088	80	0	3	Summer	3
1089	80	0	6	Summer	4
1090	80	0	5	Summer	4
1091	80	1	4	Summer	4
1093	81	0	1	Summer	1
1094	81	0	1	Summer	1
1095	81	1	6	Summer	4
1096	81	0	5	Summer	4
1097	81	0	5	Summer	4
1098	81	0	4	Summer	4
1099	81	0	3	Summer	3
1100	81	0	4	Summer	4
1101	81	1	6	Summer	4
1102	81	0	2	Summer	2
1103	81	0	2	Summer	2
1104	81	0	3	Summer	3
1105	81	0	1	Summer	1
1106	81	0	1	Summer	1
1107	82	0	2	Summer	2
1108	82	0	4	Summer	4
1109	82	0	7	Summer	4
1110	82	0	5	Summer	4
1112	82	0	2	Summer	2
1113	82	0	5	Summer	4
1114	82	0	3	Summer	3
1115	82	0	3	Summer	3
1116	82	0	5	Summer	4
1117	82	0	3	Summer	3
1118	82	0	1	Summer	1
1119	82	0	1	Summer	1
1120	82	1	7	Summer	4
1121	82	0	2	Summer	2
1122	82	0	2	Summer	2
1124	83	0	1	Summer	1
1125	83	0	3	Summer	3
1126	83	0	2	Summer	2
1127	83	0	2	Summer	2
1128	83	0	2	Summer	2
1129	83	0	3	Summer	3
1130	83	0	3	Summer	3
1131	83	0	3	Summer	3
1132	83	0	3	Summer	3
1133	83	0	2	Summer	2
1134	83	0	4	Summer	4
1135	83	0	3	Summer	3
1136	83	0	1	Summer	1
1137	83	0	1	Summer	1
1138	83	0	1	Summer	1
1139	83	0	1	Summer	1
1140	83	0	1	Summer	1
1141	83	0	1	Summer	1
1142	83	0	1	Summer	1
1143	83	0	1	Summer	1
1144	84	1	1	Summer	1
1145	84	0	3	Summer	3
1146	84	0	4	Summer	4
1147	84	0	1	Summer	1
1148	84	0	4	Summer	4
1149	84	0	3	Summer	3
1150	84	1	7	Summer	4
1151	84	0	6	Summer	4
1152	84	1	7	Summer	4
1153	84	0	6	Summer	4
1154	84	1	2	Summer	2
1155	84	0	2	Summer	2
1156	85	0	1	Summer	1
1157	85	0	3	Summer	3
1158	85	0	5	Summer	4
1159	85	0	1	Summer	1
1160	85	0	5	Summer	4
1161	85	0	4	Summer	4
1162	85	0	5	Summer	4
1163	85	0	1	Summer	1
1164	85	0	1	Summer	1
1165	85	0	1	Summer	1
1166	86	0	6	Summer	4
1167	86	0	5	Summer	4
1168	86	1	4	Summer	4
1169	86	1	4	Summer	4
1170	86	1	3	Summer	3
1171	86	0	2	Summer	2
1172	86	0	2	Summer	2
1173	86	0	2	Summer	2
1174	86	0	2	Summer	2
1175	86	0	2	Summer	2
1176	86	0	4	Summer	4
1177	87	0	1	Summer	1
1178	87	0	8	Summer	4
1179	87	1	6	Summer	4
1180	87	1	5	Summer	4
1181	87	0	5	Summer	4
1183	87	1	3	Summer	3
1184	87	1	3	Summer	3
1185	87	0	2	Summer	2
1186	87	0	2	Summer	2
1187	87	0	2	Summer	2
1188	87	0	2	Summer	2
1189	87	0	2	Summer	2
1190	87	0	2	Summer	2
1191	87	0	2	Summer	2
1192	87	0	2	Summer	2
1193	87	0	2	Summer	2
1194	87	0	2	Summer	2
1195	87	0	1	Summer	1
1196	87	0	1	Summer	1
1197	87	1	1	Summer	1
1198	87	0	1	Summer	1
1199	87	0	1	Summer	1
1200	87	0	1	Summer	1
1201	87	0	1	Summer	1
1202	87	0	1	Summer	1
1203	87	0	1	Summer	1
1204	88	0	7	Summer	4
1205	88	0	7	Summer	4
1206	88	0	5	Summer	4
1207	88	0	6	Summer	4
1208	88	1	4	Summer	4
1209	88	0	3	Summer	3
1210	88	0	3	Summer	3
1211	88	1	3	Summer	3
1212	88	1	2	Summer	2
1213	88	0	2	Summer	2
1214	88	0	1	Summer	1
1215	88	0	1	Summer	1
1216	88	0	1	Summer	1
1217	88	0	1	Summer	1
1218	88	0	1	Summer	1
1219	88	0	2	Summer	2
1220	89	0	1	Summer	1
1225	89	0	2	Summer	2
1226	89	1	5	Summer	4
1227	89	0	6	Summer	4
1229	89	0	1	Summer	1
1230	90	1	4	Summer	4
1231	90	0	4	Summer	4
1232	90	0	3	Summer	3
1233	90	0	3	Summer	3
1234	90	0	2	Summer	2
1235	90	0	2	Summer	2
1236	90	1	2	Summer	2
1237	90	0	2	Summer	2
1240	90	1	1	Summer	1
1243	90	1	3	Summer	3
1245	90	1	4	Summer	4
1246	91	0	1	Summer	1
1247	91	0	1	Summer	1
1248	91	0	1	Summer	1
1249	91	0	6	Summer	4
1250	91	0	5	Summer	4
1251	91	0	3	Summer	3
1252	91	0	2	Summer	2
1253	91	0	1	Summer	1
1254	91	0	4	Summer	4
1255	91	0	4	Summer	4
1256	91	0	3	Summer	3
1257	91	0	1	Summer	1
1258	91	0	4	Summer	4
1259	91	0	3	Summer	3
1260	91	0	2	Summer	2
1261	91	0	2	Summer	2
1262	91	0	2	Summer	2
1263	91	0	4	Summer	4
1264	91	0	3	Summer	3
1265	91	0	1	Summer	1
1266	91	0	3	Summer	3
1267	91	0	3	Summer	3
1268	91	0	2	Summer	2
1269	91	0	2	Summer	2
1270	91	0	2	Summer	2
1271	91	0	1	Summer	1
1272	91	0	3	Summer	3
1273	91	1	1	Summer	1
1274	91	0	1	Summer	1
1275	91	0	1	Summer	1
1276	91	0	1	Summer	1
1277	91	0	5	Summer	4
1278	91	0	1	Summer	1
1279	91	0	2	Summer	2
1280	91	0	2	Summer	2
1281	91	0	5	Summer	4
1282	91	1	1	Summer	1
1283	91	0	3	Summer	3
1284	91	0	4	Summer	4
1285	91	1	4	Summer	4
1286	91	0	2	Summer	2
1287	91	1	4	Summer	4
1288	91	0	1	Summer	1
1289	91	0	4	Summer	4
1290	91	0	1	Summer	1
1291	91	0	3	Summer	3
1292	91	0	3	Summer	3
1293	92	0	2	Summer	2
1294	92	0	3	Summer	3
1295	92	0	9	Summer	4
1296	92	0	3	Summer	3
1297	92	0	2	Summer	2
1298	92	0	4	Summer	4
1299	92	0	1	Summer	1
1300	92	0	1	Summer	1
1301	92	1	1	Summer	1
1302	92	0	1	Summer	1
1303	92	1	1	Summer	1
1304	92	1	3	Summer	3
1305	92	0	6	Summer	4
1306	92	0	3	Summer	3
1307	93	0	3	Summer	3
1308	93	0	4	Summer	4
1309	93	0	4	Summer	4
1310	93	0	3	Summer	3
1311	93	0	3	Summer	3
1312	93	0	2	Summer	2
1313	93	0	7	Summer	4
1314	93	0	4	Summer	4
1315	93	0	6	Summer	4
1316	93	1	6	Summer	4
1317	93	1	6	Summer	4
1318	93	1	2	Summer	2
1319	93	0	1	Summer	1
1320	93	0	1	Summer	1
1321	93	0	2	Summer	2
1322	93	0	1	Summer	1
1323	93	0	1	Summer	1
1324	94	0	4	Fall	4
1325	94	0	1	Fall	1
1326	94	0	1	Fall	1
1327	94	0	3	Fall	3
1328	94	0	2	Fall	2
1329	94	0	2	Fall	2
1330	94	0	4	Fall	4
1331	94	0	5	Fall	4
1332	94	0	5	Fall	4
1333	94	0	1	Fall	1
1334	94	0	4	Fall	4
1335	94	0	3	Fall	3
1336	94	0	2	Fall	2
1337	95	0	6	Fall	4
1338	95	0	7	Fall	4
1339	95	0	4	Fall	4
1340	95	0	3	Fall	3
1341	95	0	10	Fall	4
1342	95	0	2	Fall	2
1343	95	0	3	Fall	3
1344	95	0	4	Fall	4
1345	95	0	2	Fall	2
1346	95	0	1	Fall	1
1347	96	0	1	Fall	1
1348	96	0	4	Fall	4
1349	96	0	1	Fall	1
1350	96	0	3	Fall	3
1351	96	0	2	Fall	2
1352	96	0	2	Fall	2
1353	96	0	1	Fall	1
1354	96	1	6	Fall	4
1355	96	0	3	Fall	3
1356	96	0	1	Fall	1
1357	96	1	1	Fall	1
1358	96	1	1	Fall	1
1359	96	1	4	Fall	4
1360	97	0	2	Fall	2
1361	97	0	3	Fall	3
1362	97	0	4	Fall	4
1363	97	0	2	Fall	2
1364	97	0	3	Fall	3
1365	97	0	2	Fall	2
1366	97	0	2	Fall	2
1367	97	0	2	Fall	2
1368	97	0	5	Fall	4
1369	97	0	5	Fall	4
1370	97	0	2	Fall	2
1371	97	0	3	Fall	3
1372	97	1	3	Fall	3
1373	97	1	2	Fall	2
1374	97	0	1	Fall	1
1375	98	0	5	Fall	4
1376	98	0	2	Fall	2
1377	98	0	3	Fall	3
1378	98	1	3	Fall	3
1379	98	0	2	Fall	2
1380	98	1	6	Fall	4
1381	98	0	5	Fall	4
1382	98	0	2	Fall	2
1383	98	0	3	Fall	3
1384	98	0	3	Fall	3
1385	98	0	2	Fall	2
1386	98	0	3	Fall	3
1387	98	0	2	Fall	2
1388	98	1	1	Fall	1
1389	98	0	1	Fall	1
1390	98	0	1	Fall	1
1391	99	0	1	Fall	1
1392	99	0	4	Fall	4
1393	99	0	3	Fall	3
1394	99	0	3	Fall	3
1395	99	0	3	Fall	3
1396	99	0	6	Fall	4
1397	99	0	3	Fall	3
1398	99	0	2	Fall	2
1399	99	0	1	Fall	1
1400	99	0	1	Fall	1
1401	99	0	1	Fall	1
1402	100	0	1	Fall	1
1403	100	0	1	Fall	1
1404	100	0	1	Fall	1
1405	100	0	3	Fall	3
1406	100	0	3	Fall	3
1407	100	0	1	Fall	1
1408	100	1	4	Fall	4
1409	100	0	7	Fall	4
1410	100	0	2	Fall	2
1411	100	0	2	Fall	2
1412	100	0	2	Fall	2
1413	100	0	1	Fall	1
1414	101	1	3	Fall	3
1415	101	0	1	Fall	1
1416	101	0	1	Fall	1
1417	101	1	1	Fall	1
1418	101	0	4	Fall	4
1419	101	1	5	Fall	4
1420	101	1	6	Fall	4
1421	101	1	9	Fall	4
1422	101	1	5	Fall	4
1423	101	1	3	Fall	3
1424	101	0	2	Fall	2
1425	101	0	1	Fall	1
1426	102	0	2	Fall	2
1427	102	0	2	Fall	2
1428	102	0	1	Fall	1
1429	102	0	3	Fall	3
1430	102	0	5	Fall	4
1431	102	0	4	Fall	4
1432	102	0	3	Fall	3
1433	102	0	3	Fall	3
1434	102	0	2	Fall	2
1435	102	0	2	Fall	2
1436	102	0	1	Fall	1
1437	102	0	2	Fall	2
1438	102	0	1	Fall	1
1439	102	0	3	Fall	3
1440	102	1	1	Fall	1
1441	102	0	2	Fall	2
1442	102	0	5	Fall	4
1443	102	0	2	Fall	2
1444	102	0	5	Fall	4
1445	102	0	2	Fall	2
1446	102	0	2	Fall	2
1447	103	0	3	Fall	3
1448	103	1	2	Fall	2
1449	103	0	3	Fall	3
1450	103	0	1	Fall	1
1451	103	0	2	Fall	2
1452	103	0	4	Fall	4
1453	103	0	2	Fall	2
1454	103	0	1	Fall	1
1455	104	0	4	Fall	4
1456	104	0	3	Fall	3
1457	104	0	2	Fall	2
1458	104	0	2	Fall	2
1459	104	1	4	Fall	4
1460	104	1	5	Fall	4
1461	104	0	1	Fall	1
1462	105	0	3	Fall	3
1463	105	0	3	Fall	3
1464	105	0	2	Fall	2
1465	105	0	2	Fall	2
1466	105	0	1	Fall	1
1467	105	0	2	Fall	2
1468	105	0	2	Fall	2
1469	105	0	6	Fall	4
1470	105	0	3	Fall	3
1471	105	0	4	Fall	4
1472	105	0	6	Fall	4
1473	105	0	4	Fall	4
1474	105	0	2	Fall	2
1475	105	1	7	Fall	4
1476	105	0	2	Fall	2
1477	105	0	3	Fall	3
1478	105	0	2	Fall	2
1479	105	0	3	Fall	3
1480	105	0	1	Fall	1
1481	106	0	1	Fall	1
1482	106	0	10	Fall	4
1483	106	0	2	Fall	2
1484	106	0	3	Fall	3
1485	106	0	5	Fall	4
1486	106	0	4	Fall	4
1487	106	0	3	Fall	3
1488	106	0	5	Fall	4
1489	106	0	1	Fall	1
1490	106	0	1	Fall	1
1491	106	0	1	Fall	1
1492	107	0	5	Fall	4
1493	107	0	2	Fall	2
1494	107	0	9	Fall	4
1495	107	0	4	Fall	4
1496	107	0	2	Fall	2
1497	107	0	5	Fall	4
1498	107	0	1	Fall	1
1499	107	0	1	Fall	1
1500	107	0	4	Fall	4
1501	107	0	1	Fall	1
1502	107	0	1	Fall	1
1503	107	0	1	Fall	1
1504	107	0	4	Fall	4
1505	107	0	6	Fall	4
1506	107	0	7	Fall	4
1507	107	0	3	Fall	3
1508	107	0	3	Fall	3
1510	107	0	2	Fall	2
1511	107	0	3	Fall	3
1512	107	0	1	Fall	1
1513	107	0	1	Fall	1
1514	108	0	1	Fall	1
1515	108	0	1	Fall	1
1516	108	0	3	Fall	3
1517	108	0	2	Fall	2
1518	108	0	2	Fall	2
1519	108	0	4	Fall	4
1520	108	0	5	Fall	4
1521	108	0	1	Fall	1
1522	109	0	1	Fall	1
1523	109	0	1	Fall	1
1524	109	0	3	Fall	3
1525	109	0	4	Fall	4
1526	109	0	1	Fall	1
1527	109	0	4	Fall	4
1528	109	0	6	Fall	4
1529	109	0	3	Fall	3
1530	109	0	4	Fall	4
1531	109	0	2	Fall	2
1532	109	0	3	Fall	3
1533	109	0	4	Fall	4
1534	109	0	1	Fall	1
1535	109	0	1	Fall	1
1536	109	0	1	Fall	1
1537	109	0	1	Fall	1
1538	109	0	1	Fall	1
1539	109	1	1	Fall	1
1540	109	0	1	Fall	1
1541	109	0	1	Fall	1
1542	110	0	1	Fall	1
1543	110	0	8	Fall	4
1544	110	0	1	Fall	1
1545	110	0	6	Fall	4
1546	110	0	2	Fall	2
1547	110	0	5	Fall	4
1548	110	0	4	Fall	4
1549	110	0	1	Fall	1
1550	110	0	4	Fall	4
1551	110	0	1	Fall	1
1552	110	0	4	Fall	4
1553	110	0	3	Fall	3
1554	110	0	2	Fall	2
1555	110	0	2	Fall	2
1557	111	0	1	Fall	1
1558	111	0	3	Fall	3
1559	111	0	1	Fall	1
1560	111	0	3	Fall	3
1561	111	0	1	Fall	1
1562	111	0	1	Fall	1
1563	111	0	6	Fall	4
1564	111	0	4	Fall	4
1565	111	0	2	Fall	2
1566	111	1	2	Fall	2
1567	111	0	2	Fall	2
1568	111	0	3	Fall	3
1569	111	0	2	Fall	2
1570	111	0	1	Fall	1
1571	111	0	1	Fall	1
1574	112	0	3	Fall	3
1575	112	0	3	Fall	3
1576	112	0	2	Fall	2
1577	112	0	3	Fall	3
1578	112	0	3	Fall	3
1579	112	0	2	Fall	2
1580	112	0	5	Fall	4
1581	112	1	3	Fall	3
1582	112	0	3	Fall	3
1583	112	0	3	Fall	3
1584	112	0	1	Fall	1
1585	112	0	2	Fall	2
1586	112	1	6	Fall	4
1587	112	0	3	Fall	3
1588	112	0	2	Fall	2
1589	112	0	2	Fall	2
1590	112	0	4	Fall	4
1591	112	0	1	Fall	1
1592	112	0	3	Fall	3
1593	112	0	2	Fall	2
1594	112	0	1	Fall	1
1595	113	0	3	Fall	3
1596	113	0	2	Fall	2
1597	113	0	1	Fall	1
1598	113	0	1	Fall	1
1599	113	0	2	Fall	2
1600	113	0	2	Fall	2
1601	113	0	6	Fall	4
1602	113	0	5	Fall	4
1603	113	0	1	Fall	1
1604	113	0	2	Fall	2
1605	113	0	2	Fall	2
1606	113	0	1	Fall	1
1607	113	0	7	Fall	4
1608	113	0	1	Fall	1
1609	113	0	5	Fall	4
1610	113	0	5	Fall	4
1611	113	0	4	Fall	4
1612	113	0	4	Fall	4
1613	113	0	1	Fall	1
1614	113	0	3	Fall	3
1615	113	0	3	Fall	3
1616	113	0	7	Fall	4
1617	113	0	2	Fall	2
1618	113	0	2	Fall	2
1619	113	0	2	Fall	2
1620	113	0	1	Fall	1
1621	113	0	1	Fall	1
1622	113	0	3	Fall	3
1623	113	0	2	Fall	2
1624	114	0	3	Fall	3
1625	114	0	4	Fall	4
1626	114	0	4	Fall	4
1627	114	0	3	Fall	3
1628	114	0	4	Fall	4
1629	114	0	4	Fall	4
1630	114	0	6	Fall	4
1631	114	0	3	Fall	3
1632	114	0	2	Fall	2
1633	114	0	3	Fall	3
1634	114	0	4	Fall	4
1635	114	0	5	Fall	4
1636	114	0	2	Fall	2
1637	114	0	2	Fall	2
1638	114	0	5	Fall	4
1639	114	0	5	Fall	4
1640	114	0	4	Fall	4
1641	114	0	3	Fall	3
1642	114	1	4	Fall	4
1643	114	0	2	Fall	2
1644	114	0	1	Fall	1
1645	115	0	1	Fall	1
1646	115	0	1	Fall	1
1647	115	0	3	Fall	3
1648	115	0	1	Fall	1
1649	115	0	3	Fall	3
1650	115	0	2	Fall	2
1651	115	0	2	Fall	2
1652	115	0	3	Fall	3
1653	115	0	2	Fall	2
1654	115	0	3	Fall	3
1655	115	0	3	Fall	3
1656	115	0	1	Fall	1
1657	115	0	1	Fall	1
1658	115	0	5	Fall	4
1659	116	1	3	Fall	3
1660	116	0	2	Fall	2
1661	116	0	3	Fall	3
1662	116	0	2	Fall	2
1663	116	0	1	Fall	1
1664	116	0	4	Fall	4
1665	116	0	3	Fall	3
1666	116	0	3	Fall	3
1667	116	0	5	Fall	4
1668	116	0	2	Fall	2
1669	116	0	3	Fall	3
1670	116	0	7	Fall	4
1671	116	0	2	Fall	2
1672	116	0	2	Fall	2
1673	116	0	4	Fall	4
1674	116	1	6	Fall	4
1675	116	0	1	Fall	1
1676	116	0	1	Fall	1
1677	117	0	5	Fall	4
1678	117	0	2	Fall	2
1679	117	0	6	Fall	4
1680	117	0	1	Fall	1
1681	117	0	1	Fall	1
1682	117	1	4	Fall	4
1683	117	0	2	Fall	2
1684	117	1	7	Fall	4
1685	117	0	3	Fall	3
1686	117	0	5	Fall	4
1687	117	1	8	Fall	4
1688	117	0	4	Fall	4
1689	117	0	2	Fall	2
1690	117	0	1	Fall	1
1691	117	0	1	Fall	1
1692	117	0	1	Fall	1
1693	118	0	2	Fall	2
1694	118	0	4	Fall	4
1695	118	0	6	Fall	4
1696	118	0	7	Fall	4
1697	118	0	4	Fall	4
1698	118	0	7	Fall	4
1699	118	0	3	Fall	3
1700	118	0	4	Fall	4
1701	118	0	1	Fall	1
1702	118	0	1	Fall	1
1703	118	0	7	Fall	4
1704	118	0	5	Fall	4
1705	118	0	7	Fall	4
1706	118	0	3	Fall	3
1707	118	0	1	Fall	1
1708	118	0	1	Fall	1
1709	118	0	1	Fall	1
1710	118	0	1	Fall	1
1711	118	0	1	Fall	1
1712	119	0	1	Fall	1
1713	119	0	1	Fall	1
1714	119	0	2	Fall	2
1715	119	0	2	Fall	2
1716	119	0	2	Fall	2
1717	119	0	3	Fall	3
1718	119	0	2	Fall	2
1719	119	0	3	Fall	3
1720	119	0	1	Fall	1
1721	119	0	1	Fall	1
1722	119	0	1	Fall	1
1723	120	0	3	Fall	3
1724	120	0	9	Fall	4
1725	120	0	3	Fall	3
1726	120	0	3	Fall	3
1727	120	0	3	Fall	3
1728	120	0	3	Fall	3
1729	120	0	2	Fall	2
1730	120	0	10	Fall	4
1731	120	0	3	Fall	3
1732	120	0	4	Fall	4
1733	120	0	2	Fall	2
1734	120	0	1	Fall	1
1735	120	0	1	Fall	1
1736	120	0	1	Fall	1
1737	121	0	6	Fall	4
1738	121	0	3	Fall	3
1739	121	0	4	Fall	4
1740	121	0	3	Fall	3
1741	121	0	3	Fall	3
1742	121	0	3	Fall	3
1743	121	0	2	Fall	2
1744	121	0	5	Fall	4
1745	121	0	3	Fall	3
1746	121	0	3	Fall	3
1747	121	0	1	Fall	1
1748	121	0	1	Fall	1
1749	121	0	1	Fall	1
1750	121	0	1	Fall	1
1751	121	0	8	Fall	4
1752	122	0	3	Fall	3
1753	122	0	2	Fall	2
1754	122	0	5	Fall	4
1755	122	0	2	Fall	2
1756	122	0	2	Fall	2
1757	122	0	2	Fall	2
1758	122	1	5	Fall	4
1759	122	0	5	Fall	4
1760	122	0	1	Fall	1
1761	122	0	2	Fall	2
1762	122	0	2	Fall	2
1763	122	0	1	Fall	1
1764	123	0	1	Fall	1
1765	123	0	3	Fall	3
1766	123	0	2	Fall	2
1767	123	0	2	Fall	2
1768	123	0	1	Fall	1
1769	123	0	2	Fall	2
1770	123	0	6	Fall	4
1771	123	0	3	Fall	3
1772	123	0	2	Fall	2

## Sheet: abbreviations
ket_1.2	Presence of hyperketonemia based on cut-off value of 1.20 mmol/L (binary variable)
Par_cat	Parity recoded into categories (1 = 1, 2 = 2, 3 = 3, 4 and older = 4)
