# Supplementary material for: Expert opinion as priors for random effects in Bayesian prediction models: Subclinical ketosis in dairy cows as an example
Source: PLoS One. 2021 Jan 14;16(1):e0244752. doi: 10.1371/journal.pone.0244752 (PMC7808599; doi:10.1371/journal.pone.0244752)
Supplement: S5 Appendix — (XLSX) [file pone.0244752.s005.xlsx]

## Sheet: Expert opinion on 3 scales
farm ID	2-level scale (a1=lower 50%; a2= upper 50%)	3-level scale (from the lowest 33.3% b1 to the highest 33.3% b3)	5-level scale (from the lowest 20% c1 to the highest 20% c5)
5	a1	b1	c1
6	a2	b2	c4
7	a2	b2	c3
8	a2	b2	c4
9	a2	b3	c5
10	a2	b2	c3
11	a2	b2	c3
12	a1	b1	c1
13	a1	b1	c1
14	a1	b2	c2
15	a1	b2	c1
16	a1	b1	c2
17	a1	b1	c1
18	a1	b1	c1
19	a1	b1	c1
20	a1	b2	c3
21	a2	b2	c4
22	a1	b1	c2
23	a1	b1	c1
24	a2	b2	c3
25	a2	b2	c3
26	a1	b1	c1
27	a1	b1	c1
28	a1	b1	c2
29	a2	b3	c5
30	a2	b2	c3
31	a1	b1	c1
33	a1	b1	c1
34	a2	b3	c4
35	a2	b2	c3
36	a2	b2	c3
37	a2	b3	c4
38	a1	b2	c2
39	a1	b1	c2
40	a1	b1	c1
41	a1	b1	c1
42	a1	b1	c2
43	a1	b1	c1
44	a1	b1	c1
45	a1	b2	c3
46	a1	b1	c2
47	a1	b1	c1
48	a1	b1	c1
49	a2	b3	c4
50	a1	b1	c1
51	a2	b2	c3
52	a1	b1	c2
53	a1	b2	c2
54	a1	b2	c3
55	a1	b1	c1
56	a2	b2	c4
57	a2	b3	c4
58	a1	b1	c2
59	a1	b1	c1
60	a2	b2	c4
61	a2	b3	c4
62	a2	b2	c3
63	a2	b2	c3
64	a2	b3	c4
65	a1	b2	c2
66	a2	b2	c3
67	a1	b1	c2
68	a1	b2	c2
69	a1	b1	c1
70	a2	b2	c4
71	a1	b2	c3
72	a1	b1	c1
73	a2	b3	c4
74	a2	b3	c5
75	a1	b2	c3
76	a2	b3	c4
77	a2	b3	c5
78	a2	b3	c5
79	a2	b3	c4
80	a2	b3	c5
81	a2	b2	c3
82	a2	b3	c4
83	a2	b2	c3
84	a2	b2	c3
85	a1	b2	c2
86	a2	b3	c5
87	a2	b2	c3
88	a1	b2	c2
89	a1	b2	c2
90	a2	b3	c5
91	a1	b2	c3
92	a1	b1	c1
93	a2	b2	c3
94	a1	b1	c2
95	a1	b2	c2
96	a2	b3	c4
97	a1	b2	c2
98	a1	b1	c2
99	a1	b1	c1
100	a1	b2	c2
101	a2	b2	c3
102	a2	b2	c2
103	a1	b1	c2
104	a1	b1	c2
105	a1	b1	c1
106	a1	b1	c2
107	a2	b2	c4
108	a1	b1	c1
109	a1	b1	c1
110	a1	b1	c1
111	a1	b1	c2
112	a1	b1	c2
113	a1	b1	c2
114	a1	b1	c1
115	a2	b2	c3
116	a1	b2	c2
117	a1	b1	c2
118	a1	b1	c1
119	a1	b1	c1
120	a1	b1	c1
121	a1	b1	c2
122	a1	b2	c2
123	a1	b2	c3
